# Supplementary material for: Regulation of two motor patterns enables the gradual adjustment of locomotion strategy in Caenorhabditis elegans
Source: eLife. 2016 May 25;5:e14116. doi: 10.7554/eLife.14116 (PMC4880447; doi:10.7554/eLife.14116)
Supplement: Source code 1. — See ‘readme.txt’ for an overview. DOI: http://dx.doi.org/10.7554/eLife.14116.023 [file elife-14116-code1.zip]

Archive with 739 entries (642 files):
- HumsSourceCode/
- HumsSourceCode/.DS_Store
- __MACOSX/
- __MACOSX/HumsSourceCode/
- __MACOSX/HumsSourceCode/._.DS_Store
- HumsSourceCode/Eigenmovie/
- HumsSourceCode/Eigenmovie/.DS_Store
- __MACOSX/HumsSourceCode/Eigenmovie/
- __MACOSX/HumsSourceCode/Eigenmovie/._.DS_Store
- HumsSourceCode/Eigenmovie/computeRotationMatrix.m
- __MACOSX/HumsSourceCode/Eigenmovie/._computeRotationMatrix.m
- HumsSourceCode/Eigenmovie/export_fig/
- HumsSourceCode/Eigenmovie/export_fig/.DS_Store
- __MACOSX/HumsSourceCode/Eigenmovie/export_fig/
- __MACOSX/HumsSourceCode/Eigenmovie/export_fig/._.DS_Store
- HumsSourceCode/Eigenmovie/export_fig/.ignore/
- HumsSourceCode/Eigenmovie/export_fig/.ignore/ghostscript.txt
- __MACOSX/HumsSourceCode/Eigenmovie/export_fig/.ignore/
- __MACOSX/HumsSourceCode/Eigenmovie/export_fig/.ignore/._ghostscript.txt
- HumsSourceCode/Eigenmovie/export_fig/.ignore/gs_font_path.txt
- __MACOSX/HumsSourceCode/Eigenmovie/export_fig/.ignore/._gs_font_path.txt
- __MACOSX/HumsSourceCode/Eigenmovie/export_fig/._.ignore
- HumsSourceCode/Eigenmovie/export_fig/append_pdfs.m
- __MACOSX/HumsSourceCode/Eigenmovie/export_fig/._append_pdfs.m
- HumsSourceCode/Eigenmovie/export_fig/copyfig.m
- __MACOSX/HumsSourceCode/Eigenmovie/export_fig/._copyfig.m
- HumsSourceCode/Eigenmovie/export_fig/crop_borders.m
- __MACOSX/HumsSourceCode/Eigenmovie/export_fig/._crop_borders.m
- HumsSourceCode/Eigenmovie/export_fig/eps2pdf.m
- __MACOSX/HumsSourceCode/Eigenmovie/export_fig/._eps2pdf.m
- HumsSourceCode/Eigenmovie/export_fig/export_fig.m
- __MACOSX/HumsSourceCode/Eigenmovie/export_fig/._export_fig.m
- HumsSourceCode/Eigenmovie/export_fig/fix_lines.m
- __MACOSX/HumsSourceCode/Eigenmovie/export_fig/._fix_lines.m
- HumsSourceCode/Eigenmovie/export_fig/ghostscript.m
- __MACOSX/HumsSourceCode/Eigenmovie/export_fig/._ghostscript.m
- HumsSourceCode/Eigenmovie/export_fig/im2gif.m
- __MACOSX/HumsSourceCode/Eigenmovie/export_fig/._im2gif.m
- HumsSourceCode/Eigenmovie/export_fig/ImageSelection.class
- __MACOSX/HumsSourceCode/Eigenmovie/export_fig/._ImageSelection.class
- HumsSourceCode/Eigenmovie/export_fig/ImageSelection.java
- __MACOSX/HumsSourceCode/Eigenmovie/export_fig/._ImageSelection.java
- HumsSourceCode/Eigenmovie/export_fig/isolate_axes.m
- __MACOSX/HumsSourceCode/Eigenmovie/export_fig/._isolate_axes.m
- HumsSourceCode/Eigenmovie/export_fig/LICENSE
- __MACOSX/HumsSourceCode/Eigenmovie/export_fig/._LICENSE
- HumsSourceCode/Eigenmovie/export_fig/pdf2eps.m
- __MACOSX/HumsSourceCode/Eigenmovie/export_fig/._pdf2eps.m
- HumsSourceCode/Eigenmovie/export_fig/pdftops.m
- __MACOSX/HumsSourceCode/Eigenmovie/export_fig/._pdftops.m
- HumsSourceCode/Eigenmovie/export_fig/print2array.m
- __MACOSX/HumsSourceCode/Eigenmovie/export_fig/._print2array.m
- HumsSourceCode/Eigenmovie/export_fig/print2eps.m
- __MACOSX/HumsSourceCode/Eigenmovie/export_fig/._print2eps.m
- HumsSourceCode/Eigenmovie/export_fig/read_write_entire_textfile.m
- __MACOSX/HumsSourceCode/Eigenmovie/export_fig/._read_write_entire_textfile.m
- HumsSourceCode/Eigenmovie/export_fig/README.md
- __MACOSX/HumsSourceCode/Eigenmovie/export_fig/._README.md
- HumsSourceCode/Eigenmovie/export_fig/user_string.m
- __MACOSX/HumsSourceCode/Eigenmovie/export_fig/._user_string.m
- HumsSourceCode/Eigenmovie/export_fig/using_hg2.m
- __MACOSX/HumsSourceCode/Eigenmovie/export_fig/._using_hg2.m
- __MACOSX/HumsSourceCode/Eigenmovie/._export_fig
- HumsSourceCode/Eigenmovie/fastsmooth.m
- __MACOSX/HumsSourceCode/Eigenmovie/._fastsmooth.m
- HumsSourceCode/Eigenmovie/genWormImage.m
- __MACOSX/HumsSourceCode/Eigenmovie/._genWormImage.m
- HumsSourceCode/Eigenmovie/makeEigenMovie.m
- __MACOSX/HumsSourceCode/Eigenmovie/._makeEigenMovie.m
- HumsSourceCode/Eigenmovie/mtv.m
- __MACOSX/HumsSourceCode/Eigenmovie/._mtv.m
- HumsSourceCode/Eigenmovie/proplot.m
- __MACOSX/HumsSourceCode/Eigenmovie/._proplot.m
- HumsSourceCode/Eigenmovie/redblue/
- HumsSourceCode/Eigenmovie/redblue/license.txt
- __MACOSX/HumsSourceCode/Eigenmovie/redblue/
- __MACOSX/HumsSourceCode/Eigenmovie/redblue/._license.txt
- HumsSourceCode/Eigenmovie/redblue/redblue.m
- __MACOSX/HumsSourceCode/Eigenmovie/redblue/._redblue.m
- __MACOSX/HumsSourceCode/Eigenmovie/._redblue
- HumsSourceCode/Eigenmovie/subtightplot.m
- __MACOSX/HumsSourceCode/Eigenmovie/._subtightplot.m
- HumsSourceCode/Eigenmovie/subtightplot.zip
- __MACOSX/HumsSourceCode/Eigenmovie/._subtightplot.zip
- HumsSourceCode/Eigenmovie/textul.m
- __MACOSX/HumsSourceCode/Eigenmovie/._textul.m
- HumsSourceCode/Eigenmovie/textur.m
- __MACOSX/HumsSourceCode/Eigenmovie/._textur.m
- HumsSourceCode/Eigenmovie/triangleFill.m
- __MACOSX/HumsSourceCode/Eigenmovie/._triangleFill.m
- HumsSourceCode/Eigenmovie/VideoUtils_v1_2_4/
- HumsSourceCode/Eigenmovie/VideoUtils_v1_2_4/.DS_Store
- __MACOSX/HumsSourceCode/Eigenmovie/VideoUtils_v1_2_4/
- __MACOSX/HumsSourceCode/Eigenmovie/VideoUtils_v1_2_4/._.DS_Store
- HumsSourceCode/Eigenmovie/VideoUtils_v1_2_4/@MultibandBlending/
- HumsSourceCode/Eigenmovie/VideoUtils_v1_2_4/@MultibandBlending/check_param_ItPSF.m
- __MACOSX/HumsSourceCode/Eigenmovie/VideoUtils_v1_2_4/@MultibandBlending/
- __MACOSX/HumsSourceCode/Eigenmovie/VideoUtils_v1_2_4/@MultibandBlending/._check_param_ItPSF.m
- HumsSourceCode/Eigenmovie/VideoUtils_v1_2_4/@MultibandBlending/check_param_MaskBlur.m
- __MACOSX/HumsSourceCode/Eigenmovie/VideoUtils_v1_2_4/@MultibandBlending/._check_param_MaskBlur.m
- HumsSourceCode/Eigenmovie/VideoUtils_v1_2_4/@MultibandBlending/check_param_NumLevels.m
- __MACOSX/HumsSourceCode/Eigenmovie/VideoUtils_v1_2_4/@MultibandBlending/._check_param_NumLevels.m
- HumsSourceCode/Eigenmovie/VideoUtils_v1_2_4/@MultibandBlending/createGaussLaplaPyramid.m
- __MACOSX/HumsSourceCode/Eigenmovie/VideoUtils_v1_2_4/@MultibandBlending/._createGaussLaplaPyramid.m
- HumsSourceCode/Eigenmovie/VideoUtils_v1_2_4/@MultibandBlending/createLinealPyramidMask.m
- __MACOSX/HumsSourceCode/Eigenmovie/VideoUtils_v1_2_4/@MultibandBlending/._createLinealPyramidMask.m
- HumsSourceCode/Eigenmovie/VideoUtils_v1_2_4/@MultibandBlending/createMaskPyramidMask.m
- __MACOSX/HumsSourceCode/Eigenmovie/VideoUtils_v1_2_4/@MultibandBlending/._createMaskPyramidMask.m
- HumsSourceCode/Eigenmovie/VideoUtils_v1_2_4/@MultibandBlending/example.m
- __MACOSX/HumsSourceCode/Eigenmovie/VideoUtils_v1_2_4/@MultibandBlending/._example.m
- HumsSourceCode/Eigenmovie/VideoUtils_v1_2_4/@MultibandBlending/MultibandBlending.m
- __MACOSX/HumsSourceCode/Eigenmovie/VideoUtils_v1_2_4/@MultibandBlending/._MultibandBlending.m
- HumsSourceCode/Eigenmovie/VideoUtils_v1_2_4/@MultibandBlending/stitch.m
- __MACOSX/HumsSourceCode/Eigenmovie/VideoUtils_v1_2_4/@MultibandBlending/._stitch.m
- HumsSourceCode/Eigenmovie/VideoUtils_v1_2_4/@MultibandBlending/stitchLineal.m
- __MACOSX/HumsSourceCode/Eigenmovie/VideoUtils_v1_2_4/@MultibandBlending/._stitchLineal.m
- HumsSourceCode/Eigenmovie/VideoUtils_v1_2_4/@MultibandBlending/stitchMask.m
- __MACOSX/HumsSourceCode/Eigenmovie/VideoUtils_v1_2_4/@MultibandBlending/._stitchMask.m
- HumsSourceCode/Eigenmovie/VideoUtils_v1_2_4/@MultibandBlending/stitchMaskDirect.m
- __MACOSX/HumsSourceCode/Eigenmovie/VideoUtils_v1_2_4/@MultibandBlending/._stitchMaskDirect.m
- __MACOSX/HumsSourceCode/Eigenmovie/VideoUtils_v1_2_4/._@MultibandBlending
- HumsSourceCode/Eigenmovie/VideoUtils_v1_2_4/@ProjectiveTransform/
- HumsSourceCode/Eigenmovie/VideoUtils_v1_2_4/@ProjectiveTransform/check_param_Points2TType.m
- __MACOSX/HumsSourceCode/Eigenmovie/VideoUtils_v1_2_4/@ProjectiveTransform/
- __MACOSX/HumsSourceCode/Eigenmovie/VideoUtils_v1_2_4/@ProjectiveTransform/._check_param_Points2TType.m
- HumsSourceCode/Eigenmovie/VideoUtils_v1_2_4/@ProjectiveTransform/createTMatrix.m
- __MACOSX/HumsSourceCode/Eigenmovie/VideoUtils_v1_2_4/@ProjectiveTransform/._createTMatrix.m
- HumsSourceCode/Eigenmovie/VideoUtils_v1_2_4/@ProjectiveTransform/drawRectangle.m
- __MACOSX/HumsSourceCode/Eigenmovie/VideoUtils_v1_2_4/@ProjectiveTransform/._drawRectangle.m
- HumsSourceCode/Eigenmovie/VideoUtils_v1_2_4/@ProjectiveTransform/findBoundingBox.m
- __MACOSX/HumsSourceCode/Eigenmovie/VideoUtils_v1_2_4/@ProjectiveTransform/._findBoundingBox.m
- HumsSourceCode/Eigenmovie/VideoUtils_v1_2_4/@ProjectiveTransform/getImageCorners.m
- __MACOSX/HumsSourceCode/Eigenmovie/VideoUtils_v1_2_4/@ProjectiveTransform/._getImageCorners.m
- HumsSourceCode/Eigenmovie/VideoUtils_v1_2_4/@ProjectiveTransform/getTf.m
- __MACOSX/HumsSourceCode/Eigenmovie/VideoUtils_v1_2_4/@ProjectiveTransform/._getTf.m
- HumsSourceCode/Eigenmovie/VideoUtils_v1_2_4/@ProjectiveTransform/getTm.m
- __MACOSX/HumsSourceCode/Eigenmovie/VideoUtils_v1_2_4/@ProjectiveTransform/._getTm.m
- HumsSourceCode/Eigenmovie/VideoUtils_v1_2_4/@ProjectiveTransform/moveRectangle.m
- __MACOSX/HumsSourceCode/Eigenmovie/VideoUtils_v1_2_4/@ProjectiveTransform/._moveRectangle.m
- HumsSourceCode/Eigenmovie/VideoUtils_v1_2_4/@ProjectiveTransform/normalise2DPts.m
- __MACOSX/HumsSourceCode/Eigenmovie/VideoUtils_v1_2_4/@ProjectiveTransform/._normalise2DPts.m
- HumsSourceCode/Eigenmovie/VideoUtils_v1_2_4/@ProjectiveTransform/points2AffineT_Inhomogeneous.m
- __MACOSX/HumsSourceCode/Eigenmovie/VideoUtils_v1_2_4/@ProjectiveTransform/._points2AffineT_Inhomogeneous.m
- HumsSourceCode/Eigenmovie/VideoUtils_v1_2_4/@ProjectiveTransform/points2T.m
- __MACOSX/HumsSourceCode/Eigenmovie/VideoUtils_v1_2_4/@ProjectiveTransform/._points2T.m
- HumsSourceCode/Eigenmovie/VideoUtils_v1_2_4/@ProjectiveTransform/points2T_DLT.m
- __MACOSX/HumsSourceCode/Eigenmovie/VideoUtils_v1_2_4/@ProjectiveTransform/._points2T_DLT.m
- HumsSourceCode/Eigenmovie/VideoUtils_v1_2_4/@ProjectiveTransform/points2T_Inhomogeneous.m
- __MACOSX/HumsSourceCode/Eigenmovie/VideoUtils_v1_2_4/@ProjectiveTransform/._points2T_Inhomogeneous.m
- HumsSourceCode/Eigenmovie/VideoUtils_v1_2_4/@ProjectiveTransform/points2T_Matlab.m
- __MACOSX/HumsSourceCode/Eigenmovie/VideoUtils_v1_2_4/@ProjectiveTransform/._points2T_Matlab.m
- HumsSourceCode/Eigenmovie/VideoUtils_v1_2_4/@ProjectiveTransform/points2T_Weighted.m
- __MACOSX/HumsSourceCode/Eigenmovie/VideoUtils_v1_2_4/@ProjectiveTransform/._points2T_Weighted.m
- HumsSourceCode/Eigenmovie/VideoUtils_v1_2_4/@ProjectiveTransform/points2T_Weighted_Inhomogeneous.m
- __MACOSX/HumsSourceCode/Eigenmovie/VideoUtils_v1_2_4/@ProjectiveTransform/._points2T_Weighted_Inhomogeneous.m
- HumsSourceCode/Eigenmovie/VideoUtils_v1_2_4/@ProjectiveTransform/ProjectiveTransform.m
- __MACOSX/HumsSourceCode/Eigenmovie/VideoUtils_v1_2_4/@ProjectiveTransform/._ProjectiveTransform.m
- HumsSourceCode/Eigenmovie/VideoUtils_v1_2_4/@ProjectiveTransform/transformImage.m
- __MACOSX/HumsSourceCode/Eigenmovie/VideoUtils_v1_2_4/@ProjectiveTransform/._transformImage.m
- HumsSourceCode/Eigenmovie/VideoUtils_v1_2_4/@ProjectiveTransform/transformPoints.m
- __MACOSX/HumsSourceCode/Eigenmovie/VideoUtils_v1_2_4/@ProjectiveTransform/._transformPoints.m
- __MACOSX/HumsSourceCode/Eigenmovie/VideoUtils_v1_2_4/._@ProjectiveTransform
- HumsSourceCode/Eigenmovie/VideoUtils_v1_2_4/@VideoLightCorrector/
- HumsSourceCode/Eigenmovie/VideoUtils_v1_2_4/@VideoLightCorrector/nextFrame.m
- __MACOSX/HumsSourceCode/Eigenmovie/VideoUtils_v1_2_4/@VideoLightCorrector/
- __MACOSX/HumsSourceCode/Eigenmovie/VideoUtils_v1_2_4/@VideoLightCorrector/._nextFrame.m
- HumsSourceCode/Eigenmovie/VideoUtils_v1_2_4/@VideoLightCorrector/plot.m
- __MACOSX/HumsSourceCode/Eigenmovie/VideoUtils_v1_2_4/@VideoLightCorrector/._plot.m
- HumsSourceCode/Eigenmovie/VideoUtils_v1_2_4/@VideoLightCorrector/processVideo.m
- __MACOSX/HumsSourceCode/Eigenmovie/VideoUtils_v1_2_4/@VideoLightCorrector/._processVideo.m
- HumsSourceCode/Eigenmovie/VideoUtils_v1_2_4/@VideoLightCorrector/setPlotPosition.m
- __MACOSX/HumsSourceCode/Eigenmovie/VideoUtils_v1_2_4/@VideoLightCorrector/._setPlotPosition.m
- HumsSourceCode/Eigenmovie/VideoUtils_v1_2_4/@VideoLightCorrector/VideoLightCorrector.m
- __MACOSX/HumsSourceCode/Eigenmovie/VideoUtils_v1_2_4/@VideoLightCorrector/._VideoLightCorrector.m
- __MACOSX/HumsSourceCode/Eigenmovie/VideoUtils_v1_2_4/._@VideoLightCorrector
- HumsSourceCode/Eigenmovie/VideoUtils_v1_2_4/@VideoPlayer/
- HumsSourceCode/Eigenmovie/VideoUtils_v1_2_4/@VideoPlayer/addFrameToFrame.m
- __MACOSX/HumsSourceCode/Eigenmovie/VideoUtils_v1_2_4/@VideoPlayer/
- __MACOSX/HumsSourceCode/Eigenmovie/VideoUtils_v1_2_4/@VideoPlayer/._addFrameToFrame.m
- HumsSourceCode/Eigenmovie/VideoUtils_v1_2_4/@VideoPlayer/addGaussianNoise.m
- __MACOSX/HumsSourceCode/Eigenmovie/VideoUtils_v1_2_4/@VideoPlayer/._addGaussianNoise.m
- HumsSourceCode/Eigenmovie/VideoUtils_v1_2_4/@VideoPlayer/changeTransformIncrement.m
- __MACOSX/HumsSourceCode/Eigenmovie/VideoUtils_v1_2_4/@VideoPlayer/._changeTransformIncrement.m
- HumsSourceCode/Eigenmovie/VideoUtils_v1_2_4/@VideoPlayer/check_param_BinaryThreshold.m
- __MACOSX/HumsSourceCode/Eigenmovie/VideoUtils_v1_2_4/@VideoPlayer/._check_param_BinaryThreshold.m
- HumsSourceCode/Eigenmovie/VideoUtils_v1_2_4/@VideoPlayer/check_param_ImageSize.m
- __MACOSX/HumsSourceCode/Eigenmovie/VideoUtils_v1_2_4/@VideoPlayer/._check_param_ImageSize.m
- HumsSourceCode/Eigenmovie/VideoUtils_v1_2_4/@VideoPlayer/check_param_InitialFrame.m
- __MACOSX/HumsSourceCode/Eigenmovie/VideoUtils_v1_2_4/@VideoPlayer/._check_param_InitialFrame.m
- HumsSourceCode/Eigenmovie/VideoUtils_v1_2_4/@VideoPlayer/check_param_InitialSecond.m
- __MACOSX/HumsSourceCode/Eigenmovie/VideoUtils_v1_2_4/@VideoPlayer/._check_param_InitialSecond.m
- HumsSourceCode/Eigenmovie/VideoUtils_v1_2_4/@VideoPlayer/check_param_MaxFrames.m
- __MACOSX/HumsSourceCode/Eigenmovie/VideoUtils_v1_2_4/@VideoPlayer/._check_param_MaxFrames.m
- HumsSourceCode/Eigenmovie/VideoUtils_v1_2_4/@VideoPlayer/check_param_StepInFrames.m
- __MACOSX/HumsSourceCode/Eigenmovie/VideoUtils_v1_2_4/@VideoPlayer/._check_param_StepInFrames.m
- HumsSourceCode/Eigenmovie/VideoUtils_v1_2_4/@VideoPlayer/check_param_TransformOutput.m
- __MACOSX/HumsSourceCode/Eigenmovie/VideoUtils_v1_2_4/@VideoPlayer/._check_param_TransformOutput.m
- HumsSourceCode/Eigenmovie/VideoUtils_v1_2_4/@VideoPlayer/check_param_UseSetOfVideos.m
- __MACOSX/HumsSourceCode/Eigenmovie/VideoUtils_v1_2_4/@VideoPlayer/._check_param_UseSetOfVideos.m
- HumsSourceCode/Eigenmovie/VideoUtils_v1_2_4/@VideoPlayer/check_param_UseStaticPicture.m
- __MACOSX/HumsSourceCode/Eigenmovie/VideoUtils_v1_2_4/@VideoPlayer/._check_param_UseStaticPicture.m
- HumsSourceCode/Eigenmovie/VideoUtils_v1_2_4/@VideoPlayer/check_param_ValidRectangle.m
- __MACOSX/HumsSourceCode/Eigenmovie/VideoUtils_v1_2_4/@VideoPlayer/._check_param_ValidRectangle.m
- HumsSourceCode/Eigenmovie/VideoUtils_v1_2_4/@VideoPlayer/cutImage.m
- __MACOSX/HumsSourceCode/Eigenmovie/VideoUtils_v1_2_4/@VideoPlayer/._cutImage.m
- HumsSourceCode/Eigenmovie/VideoUtils_v1_2_4/@VideoPlayer/delete.m
- __MACOSX/HumsSourceCode/Eigenmovie/VideoUtils_v1_2_4/@VideoPlayer/._delete.m
- HumsSourceCode/Eigenmovie/VideoUtils_v1_2_4/@VideoPlayer/disp.m
- __MACOSX/HumsSourceCode/Eigenmovie/VideoUtils_v1_2_4/@VideoPlayer/._disp.m
- HumsSourceCode/Eigenmovie/VideoUtils_v1_2_4/@VideoPlayer/disp_HelpAddFrameToFrame.m
- __MACOSX/HumsSourceCode/Eigenmovie/VideoUtils_v1_2_4/@VideoPlayer/._disp_HelpAddFrameToFrame.m
- HumsSourceCode/Eigenmovie/VideoUtils_v1_2_4/@VideoPlayer/disp_HelpAddGaussianNoise.m
- __MACOSX/HumsSourceCode/Eigenmovie/VideoUtils_v1_2_4/@VideoPlayer/._disp_HelpAddGaussianNoise.m
- HumsSourceCode/Eigenmovie/VideoUtils_v1_2_4/@VideoPlayer/disp_HelpChangeTransformIncrement.m
- __MACOSX/HumsSourceCode/Eigenmovie/VideoUtils_v1_2_4/@VideoPlayer/._disp_HelpChangeTransformIncrement.m
- HumsSourceCode/Eigenmovie/VideoUtils_v1_2_4/@VideoPlayer/disp_HelpCutImage.m
- __MACOSX/HumsSourceCode/Eigenmovie/VideoUtils_v1_2_4/@VideoPlayer/._disp_HelpCutImage.m
- HumsSourceCode/Eigenmovie/VideoUtils_v1_2_4/@VideoPlayer/disp_HelpGetFrameAtNum.m
- __MACOSX/HumsSourceCode/Eigenmovie/VideoUtils_v1_2_4/@VideoPlayer/._disp_HelpGetFrameAtNum.m
- HumsSourceCode/Eigenmovie/VideoUtils_v1_2_4/@VideoPlayer/disp_HelpGetFrameUInt8.m
- __MACOSX/HumsSourceCode/Eigenmovie/VideoUtils_v1_2_4/@VideoPlayer/._disp_HelpGetFrameUInt8.m
- HumsSourceCode/Eigenmovie/VideoUtils_v1_2_4/@VideoPlayer/disp_HelpGetTime.m
- __MACOSX/HumsSourceCode/Eigenmovie/VideoUtils_v1_2_4/@VideoPlayer/._disp_HelpGetTime.m
- HumsSourceCode/Eigenmovie/VideoUtils_v1_2_4/@VideoPlayer/disp_HelpGoToSecond.m
- __MACOSX/HumsSourceCode/Eigenmovie/VideoUtils_v1_2_4/@VideoPlayer/._disp_HelpGoToSecond.m
- HumsSourceCode/Eigenmovie/VideoUtils_v1_2_4/@VideoPlayer/disp_HelpImShift.m
- __MACOSX/HumsSourceCode/Eigenmovie/VideoUtils_v1_2_4/@VideoPlayer/._disp_HelpImShift.m
- HumsSourceCode/Eigenmovie/VideoUtils_v1_2_4/@VideoPlayer/disp_HelpImTransform.m
- __MACOSX/HumsSourceCode/Eigenmovie/VideoUtils_v1_2_4/@VideoPlayer/._disp_HelpImTransform.m
- HumsSourceCode/Eigenmovie/VideoUtils_v1_2_4/@VideoPlayer/disp_HelpNextFrame.m
- __MACOSX/HumsSourceCode/Eigenmovie/VideoUtils_v1_2_4/@VideoPlayer/._disp_HelpNextFrame.m
- HumsSourceCode/Eigenmovie/VideoUtils_v1_2_4/@VideoPlayer/disp_HelpPlay.m
- __MACOSX/HumsSourceCode/Eigenmovie/VideoUtils_v1_2_4/@VideoPlayer/._disp_HelpPlay.m
- HumsSourceCode/Eigenmovie/VideoUtils_v1_2_4/@VideoPlayer/disp_HelpSetPlotPosition.m
- __MACOSX/HumsSourceCode/Eigenmovie/VideoUtils_v1_2_4/@VideoPlayer/._disp_HelpSetPlotPosition.m
- HumsSourceCode/Eigenmovie/VideoUtils_v1_2_4/@VideoPlayer/disp_HelpSetStepInFrames.m
- __MACOSX/HumsSourceCode/Eigenmovie/VideoUtils_v1_2_4/@VideoPlayer/._disp_HelpSetStepInFrames.m
- HumsSourceCode/Eigenmovie/VideoUtils_v1_2_4/@VideoPlayer/disp_HelpVideoPlayer.m
- __MACOSX/HumsSourceCode/Eigenmovie/VideoUtils_v1_2_4/@VideoPlayer/._disp_HelpVideoPlayer.m
- HumsSourceCode/Eigenmovie/VideoUtils_v1_2_4/@VideoPlayer/disp_Methods.m
- __MACOSX/HumsSourceCode/Eigenmovie/VideoUtils_v1_2_4/@VideoPlayer/._disp_Methods.m
- HumsSourceCode/Eigenmovie/VideoUtils_v1_2_4/@VideoPlayer/getFrameAtNum.m
- __MACOSX/HumsSourceCode/Eigenmovie/VideoUtils_v1_2_4/@VideoPlayer/._getFrameAtNum.m
- HumsSourceCode/Eigenmovie/VideoUtils_v1_2_4/@VideoPlayer/getFrameUInt8.m
- __MACOSX/HumsSourceCode/Eigenmovie/VideoUtils_v1_2_4/@VideoPlayer/._getFrameUInt8.m
- HumsSourceCode/Eigenmovie/VideoUtils_v1_2_4/@VideoPlayer/getISVFrame.m
- __MACOSX/HumsSourceCode/Eigenmovie/VideoUtils_v1_2_4/@VideoPlayer/._getISVFrame.m
- HumsSourceCode/Eigenmovie/VideoUtils_v1_2_4/@VideoPlayer/getTime.m
- __MACOSX/HumsSourceCode/Eigenmovie/VideoUtils_v1_2_4/@VideoPlayer/._getTime.m
- HumsSourceCode/Eigenmovie/VideoUtils_v1_2_4/@VideoPlayer/goToSecond.m
- __MACOSX/HumsSourceCode/Eigenmovie/VideoUtils_v1_2_4/@VideoPlayer/._goToSecond.m
- HumsSourceCode/Eigenmovie/VideoUtils_v1_2_4/@VideoPlayer/imShift.m
- __MACOSX/HumsSourceCode/Eigenmovie/VideoUtils_v1_2_4/@VideoPlayer/._imShift.m
- HumsSourceCode/Eigenmovie/VideoUtils_v1_2_4/@VideoPlayer/imTransform.m
- __MACOSX/HumsSourceCode/Eigenmovie/VideoUtils_v1_2_4/@VideoPlayer/._imTransform.m
- HumsSourceCode/Eigenmovie/VideoUtils_v1_2_4/@VideoPlayer/minus.m
- __MACOSX/HumsSourceCode/Eigenmovie/VideoUtils_v1_2_4/@VideoPlayer/._minus.m
- HumsSourceCode/Eigenmovie/VideoUtils_v1_2_4/@VideoPlayer/nextFrame.m
- __MACOSX/HumsSourceCode/Eigenmovie/VideoUtils_v1_2_4/@VideoPlayer/._nextFrame.m
- HumsSourceCode/Eigenmovie/VideoUtils_v1_2_4/@VideoPlayer/play.m
- __MACOSX/HumsSourceCode/Eigenmovie/VideoUtils_v1_2_4/@VideoPlayer/._play.m
- HumsSourceCode/Eigenmovie/VideoUtils_v1_2_4/@VideoPlayer/plot.m
- __MACOSX/HumsSourceCode/Eigenmovie/VideoUtils_v1_2_4/@VideoPlayer/._plot.m
- HumsSourceCode/Eigenmovie/VideoUtils_v1_2_4/@VideoPlayer/plus.m
- __MACOSX/HumsSourceCode/Eigenmovie/VideoUtils_v1_2_4/@VideoPlayer/._plus.m
- HumsSourceCode/Eigenmovie/VideoUtils_v1_2_4/@VideoPlayer/setPlotPosition.m
- __MACOSX/HumsSourceCode/Eigenmovie/VideoUtils_v1_2_4/@VideoPlayer/._setPlotPosition.m
- HumsSourceCode/Eigenmovie/VideoUtils_v1_2_4/@VideoPlayer/setStepInFrames.m
- __MACOSX/HumsSourceCode/Eigenmovie/VideoUtils_v1_2_4/@VideoPlayer/._setStepInFrames.m
- HumsSourceCode/Eigenmovie/VideoUtils_v1_2_4/@VideoPlayer/tool_About.m
- __MACOSX/HumsSourceCode/Eigenmovie/VideoUtils_v1_2_4/@VideoPlayer/._tool_About.m
- HumsSourceCode/Eigenmovie/VideoUtils_v1_2_4/@VideoPlayer/tool_AntFrame.m
- __MACOSX/HumsSourceCode/Eigenmovie/VideoUtils_v1_2_4/@VideoPlayer/._tool_AntFrame.m
- HumsSourceCode/Eigenmovie/VideoUtils_v1_2_4/@VideoPlayer/tool_ContinueVideo.m
- __MACOSX/HumsSourceCode/Eigenmovie/VideoUtils_v1_2_4/@VideoPlayer/._tool_ContinueVideo.m
- HumsSourceCode/Eigenmovie/VideoUtils_v1_2_4/@VideoPlayer/tool_NextFrame.m
- __MACOSX/HumsSourceCode/Eigenmovie/VideoUtils_v1_2_4/@VideoPlayer/._tool_NextFrame.m
- HumsSourceCode/Eigenmovie/VideoUtils_v1_2_4/@VideoPlayer/tool_PauseVideo.m
- __MACOSX/HumsSourceCode/Eigenmovie/VideoUtils_v1_2_4/@VideoPlayer/._tool_PauseVideo.m
- HumsSourceCode/Eigenmovie/VideoUtils_v1_2_4/@VideoPlayer/tool_QuickVideo.m
- __MACOSX/HumsSourceCode/Eigenmovie/VideoUtils_v1_2_4/@VideoPlayer/._tool_QuickVideo.m
- HumsSourceCode/Eigenmovie/VideoUtils_v1_2_4/@VideoPlayer/tool_Quit.m
- __MACOSX/HumsSourceCode/Eigenmovie/VideoUtils_v1_2_4/@VideoPlayer/._tool_Quit.m
- HumsSourceCode/Eigenmovie/VideoUtils_v1_2_4/@VideoPlayer/tool_SlowVideo.m
- __MACOSX/HumsSourceCode/Eigenmovie/VideoUtils_v1_2_4/@VideoPlayer/._tool_SlowVideo.m
- HumsSourceCode/Eigenmovie/VideoUtils_v1_2_4/@VideoPlayer/VideoPlayer.m
- __MACOSX/HumsSourceCode/Eigenmovie/VideoUtils_v1_2_4/@VideoPlayer/._VideoPlayer.m
- __MACOSX/HumsSourceCode/Eigenmovie/VideoUtils_v1_2_4/._@VideoPlayer
- HumsSourceCode/Eigenmovie/VideoUtils_v1_2_4/@VideoPlayerGPyramid/
- HumsSourceCode/Eigenmovie/VideoUtils_v1_2_4/@VideoPlayerGPyramid/framePyramid.m
- __MACOSX/HumsSourceCode/Eigenmovie/VideoUtils_v1_2_4/@VideoPlayerGPyramid/
- __MACOSX/HumsSourceCode/Eigenmovie/VideoUtils_v1_2_4/@VideoPlayerGPyramid/._framePyramid.m
- HumsSourceCode/Eigenmovie/VideoUtils_v1_2_4/@VideoPlayerGPyramid/nextFrame.m
- __MACOSX/HumsSourceCode/Eigenmovie/VideoUtils_v1_2_4/@VideoPlayerGPyramid/._nextFrame.m
- HumsSourceCode/Eigenmovie/VideoUtils_v1_2_4/@VideoPlayerGPyramid/plot.m
- __MACOSX/HumsSourceCode/Eigenmovie/VideoUtils_v1_2_4/@VideoPlayerGPyramid/._plot.m
- HumsSourceCode/Eigenmovie/VideoUtils_v1_2_4/@VideoPlayerGPyramid/setPosition.m
- __MACOSX/HumsSourceCode/Eigenmovie/VideoUtils_v1_2_4/@VideoPlayerGPyramid/._setPosition.m
- HumsSourceCode/Eigenmovie/VideoUtils_v1_2_4/@VideoPlayerGPyramid/VideoPlayerGPyramid.m
- __MACOSX/HumsSourceCode/Eigenmovie/VideoUtils_v1_2_4/@VideoPlayerGPyramid/._VideoPlayerGPyramid.m
[truncated: 439 more entries]
