# Supplementary material for: Regulation of two motor patterns enables the gradual adjustment of locomotion strategy in Caenorhabditis elegans
Source: eLife. 2016 May 25;5:e14116. doi: 10.7554/eLife.14116 (PMC4880447; doi:10.7554/eLife.14116)
Supplement: Source code 1. — See ‘readme.txt’ for an overview. DOI: http://dx.doi.org/10.7554/eLife.14116.023 [file elife-14116-code1.zip › HumsSourceCode/Eigenmovie/computeRotationMatrix.m]

function mat=computeRotationMatrix(theta)
%mat=computeRotationMatrix(theta)
%
% compute 2D rotation matrix for an angle
%
%(c) Saul Kato, saul@kato.com
%Created 2014-3-31

    %this is a counterclockwise rotation
    mat=[cos(theta) -sin(theta); sin(theta) cos(theta) ]';

end
