# Supplementary material for: Regulation of two motor patterns enables the gradual adjustment of locomotion strategy in Caenorhabditis elegans
Source: eLife. 2016 May 25;5:e14116. doi: 10.7554/eLife.14116 (PMC4880447; doi:10.7554/eLife.14116)
Supplement: Source code 1. — See ‘readme.txt’ for an overview. DOI: http://dx.doi.org/10.7554/eLife.14116.023 [file elife-14116-code1.zip › HumsSourceCode/Eigenmovie/export_fig/using_hg2.m]

%USING_HG2 Determine if the HG2 graphics engine is used
%
%   tf = using_hg2(fig)
%
%IN:
%   fig - handle to the figure in question.
%
%OUT:
%   tf - boolean indicating whether the HG2 graphics engine is being used
%        (true) or not (false).

% 19/06/2015 - Suppress warning in R2015b; cache result for improved performance

function tf = using_hg2(fig)
    persistent tf_cached
    if isempty(tf_cached)
        try
            if nargin < 1,  fig = figure('visible','off');  end
            oldWarn = warning('off','MATLAB:graphicsversion:GraphicsVersionRemoval');
            try
                % This generates a [supressed] warning in R2015b:
                tf = ~graphicsversion(fig, 'handlegraphics');
            catch
                tf = verLessThan('matlab','8.4');  % =R2014b
            end
            warning(oldWarn);
        catch
            tf = false;
        end
        if nargin < 1,  delete(fig);  end
        tf_cached = tf;
    else
        tf = tf_cached;
    end
end
