# Supplementary material for: Regulation of two motor patterns enables the gradual adjustment of locomotion strategy in Caenorhabditis elegans
Source: eLife. 2016 May 25;5:e14116. doi: 10.7554/eLife.14116 (PMC4880447; doi:10.7554/eLife.14116)
Supplement: Source code 1. — See ‘readme.txt’ for an overview. DOI: http://dx.doi.org/10.7554/eLife.14116.023 [file elife-14116-code1.zip › HumsSourceCode/Eigenmovie/fastsmooth.m]

function SmoothY=fastsmooth(Y,w,type,ends)
% fastbsmooth(Y,w,type,ends) smooths vector Y with smooth 
%  of width w. Version 2.0, May 2008.
% The argument "type" determines the smooth type:
%   If type=1, rectangular (sliding-average or boxcar) 
%   If type=2, triangular (2 passes of sliding-average)
%   If type=3, pseudo-Gaussian (3 passes of sliding-average)
% The argument "ends" controls how the "ends" of the signal 
% (the first w/2 points and the last w/2 points) are handled.
%   If ends=0, the ends are zero.  (In this mode the elapsed 
%     time is independent of the smooth width). The fastest.
%   If ends=1, the ends are smoothed with progressively 
%     smaller smooths the closer to the end. (In this mode the  
%     elapsed time increases with increasing smooth widths).
% fastsmooth(Y,w,type) smooths with ends=0.
% fastsmooth(Y,w) smooths with type=1 and ends=0.
% Example:
% fastsmooth([1 1 1 10 10 10 1 1 1 1],3)= [0 1 4 7 10 7 4 1 1 0]
% fastsmooth([1 1 1 10 10 10 1 1 1 1],3,1,1)= [1 1 4 7 10 7 4 1 1 1]
%  T. C. O'Haver, 2008.
%
% Modified by Saul Kato, saul@kato.com 2014-03-15:
% added support for matrix inputs, columns are time series vectors
% If a horizontal vector is provided, it will operate on the vector and not
% treat it as a set of 1D column vectors.
%

transposeflag=0;
if size(Y,1)==1
    Y=Y';
    transposeflag=1;
end
    
if nargin==2, ends=0; type=1; end
if nargin==3, ends=0; end

switch type
case 1
   for i=1:size(Y,2)
       SmoothY(:,i)=sa(Y(:,i),w,ends);
   end
case 2   
   for i=1:size(Y,2)
       SmoothY(:,i)=sa(sa(Y(:,i),w,ends),w,ends);
   end
case 3
   for i=1:size(Y,2)
       SmoothY(:,i)=sa(sa(sa(Y(:,i),w,ends),w,ends),w,ends);
   end
end
  
  
if transposeflag
  SmoothY=SmoothY';
end
  
function SmoothY=sa(Y,smoothwidth,ends)
w=round(smoothwidth);
SumPoints=sum(Y(1:w));
s=zeros(size(Y));
halfw=round(w/2);
L=length(Y);
for k=1:L-w,
   s(k+halfw-1)=SumPoints;
   SumPoints=SumPoints-Y(k);
   SumPoints=SumPoints+Y(k+w);
end
s(k+halfw)=sum(Y(L-w+1:L));
SmoothY=s./w;
% Taper the ends of the signal if ends=1.
  if ends==1,
  startpoint=(smoothwidth + 1)/2;
  SmoothY(1)=(Y(1)+Y(2))./2;
  for k=2:startpoint,
     SmoothY(k)=mean(Y(1:(2*k-1)));
     SmoothY(L-k+1)=mean(Y(L-2*k+2:L));
  end
  SmoothY(L)=(Y(L)+Y(L-1))./2;
  end
