# Supplementary material for: Regulation of two motor patterns enables the gradual adjustment of locomotion strategy in Caenorhabditis elegans
Source: eLife. 2016 May 25;5:e14116. doi: 10.7554/eLife.14116 (PMC4880447; doi:10.7554/eLife.14116)
Supplement: Source code 1. — See ‘readme.txt’ for an overview. DOI: http://dx.doi.org/10.7554/eLife.14116.023 [file elife-14116-code1.zip › HumsSourceCode/Eigenmovie/mtv.m]

function timevec=mtv(trace,dt)
%timevec=mtv(trace,dt)
%
% convenience function
% make time vector from t=0, dt steps, to trace length)
%
%(c) Saul Kato 10/3/12, saul@kato.com

if nargin<2
    dt=0.05;
end

timevec=dt*(0:length(trace)-1);
