# Supplementary material for: Regulation of two motor patterns enables the gradual adjustment of locomotion strategy in Caenorhabditis elegans
Source: eLife. 2016 May 25;5:e14116. doi: 10.7554/eLife.14116 (PMC4880447; doi:10.7554/eLife.14116)
Supplement: Source code 1. — See ‘readme.txt’ for an overview. DOI: http://dx.doi.org/10.7554/eLife.14116.023 [file elife-14116-code1.zip › HumsSourceCode/Eigenmovie/proplot.m]

function proplot
%proplot
%
% prettier plots for publication preparation
% convenience function
%
% (c) Saul Kato, saul@kato.com
% Created 2014-3-7

box off;
set(gca,'TickDir','out');
set(gca,'TickLength',[.01 .0003]);

end
