# Supplementary material for: Regulation of two motor patterns enables the gradual adjustment of locomotion strategy in Caenorhabditis elegans
Source: eLife. 2016 May 25;5:e14116. doi: 10.7554/eLife.14116 (PMC4880447; doi:10.7554/eLife.14116)
Supplement: Source code 1. — See ‘readme.txt’ for an overview. DOI: http://dx.doi.org/10.7554/eLife.14116.023 [file elife-14116-code1.zip › HumsSourceCode/Eigenmovie/textul.m]

function texthandle=textul(txt,fontsize,color)
%textul(txt,fontsize)
%
% write text in the upper left corner of a plot
%
% convenience function
% (c) Saul Kato, saul@kato.com 10-07-10


if nargin<3
    color='k';
end

if nargin<2
    fontsize=10;
end

ax=axis;
texthandle=text(ax(1),ax(4),txt,...
            'VerticalAlignment','top','HorizontalAlignment','left',...
            'FontSize',fontsize,'Color',color);
