# Supplementary material for: Regulation of two motor patterns enables the gradual adjustment of locomotion strategy in Caenorhabditis elegans
Source: eLife. 2016 May 25;5:e14116. doi: 10.7554/eLife.14116 (PMC4880447; doi:10.7554/eLife.14116)
Supplement: Source code 1. — See ‘readme.txt’ for an overview. DOI: http://dx.doi.org/10.7554/eLife.14116.023 [file elife-14116-code1.zip › HumsSourceCode/Eigenmovie/textur.m]

function texthandle=textur(txt,xl2,fontsize,color)
%textur(txt,xl2,fontsize,color)
%
%write text in the upper right corner of a plot
%
% convenience function
% (c) saul@kato.com, Saul Kato, 10-07-10
%
%HACK: sometimes needs xl2, right side limit of plot


if nargin<4
    color='k';
end

if nargin<3
    fontsize=10;
end

ax=axis;

if nargin<2 || isempty(xl2) || xl2==0
    xl2=ax(2);
end
    

texthandle=text(xl2,ax(4),txt,...
            'VerticalAlignment','top','HorizontalAlignment','right',...
            'FontSize',fontsize,'Color',color);
