# Supplementary material for: Regulation of two motor patterns enables the gradual adjustment of locomotion strategy in Caenorhabditis elegans
Source: eLife. 2016 May 25;5:e14116. doi: 10.7554/eLife.14116 (PMC4880447; doi:10.7554/eLife.14116)
Supplement: Source code 1. — See ‘readme.txt’ for an overview. DOI: http://dx.doi.org/10.7554/eLife.14116.023 [file elife-14116-code1.zip › HumsSourceCode/Eigenmovie/VideoUtils_v1_2_4/Cpp/VideoReader/compile.m]

clc

if (ispc)
    mex -I./ -I../3rdParty/Ffmpeg/win/include -L../3rdParty/Ffmpeg/win/lib -lavcodec -lavdevice -lavformat -lavutil -lswscale mexVideoReader.cpp VideoReader.cpp
    %mex -I./ -I../../Bin/Win64/3rdParty/ffmpeg-win64/include -L../../Bin/Win64/3rdParty/ffmpeg-win64/lib -lavcodec -lavdevice -lavformat -lavutil -lswscale mexVideoReader.cpp VideoReader.cpp
end

if (ismac)
else
    if (isunix)
        mex -I./ -I/usr/include -L/usr/lib -lavcodec -lavdevice -lavformat -lavutil -lswscale mexVideoReader.cpp VideoReader.cpp
    end
end
