# Supplementary material for: Regulation of two motor patterns enables the gradual adjustment of locomotion strategy in Caenorhabditis elegans
Source: eLife. 2016 May 25;5:e14116. doi: 10.7554/eLife.14116 (PMC4880447; doi:10.7554/eLife.14116)
Supplement: Source code 1. — See ‘readme.txt’ for an overview. DOI: http://dx.doi.org/10.7554/eLife.14116.023 [file elife-14116-code1.zip › HumsSourceCode/Eigenmovie/VideoUtils_v1_2_4/Cpp/VideoReader/VideoReader.xcodeproj/project.pbxproj]

// !$*UTF8*$!
{
	archiveVersion = 1;
	classes = {
	};
	objectVersion = 46;
	objects = {

/* Begin PBXBuildFile section */
		4904E390126EDC06008629C6 /* mexVideoReader.h in Headers */ = {isa = PBXBuildFile; fileRef = 4904E38F126EDC06008629C6 /* mexVideoReader.h */; };
		4904E39B126EEBD8008629C6 /* VideoReader.cpp in Sources */ = {isa = PBXBuildFile; fileRef = 4904E399126EEBD8008629C6 /* VideoReader.cpp */; };
		4904E39C126EEBD8008629C6 /* VideoReader.h in Headers */ = {isa = PBXBuildFile; fileRef = 4904E39A126EEBD8008629C6 /* VideoReader.h */; };
		492CF8CD16E39F38002CEA60 /* libbz2.dylib in Frameworks */ = {isa = PBXBuildFile; fileRef = 492CF8CC16E39F38002CEA60 /* libbz2.dylib */; };
		492CF8CF16E39F40002CEA60 /* libz.dylib in Frameworks */ = {isa = PBXBuildFile; fileRef = 492CF8CE16E39F40002CEA60 /* libz.dylib */; };
		492CF8D016E39F85002CEA60 /* libavcodec.a in Frameworks */ = {isa = PBXBuildFile; fileRef = 492391B61281C6D20087F49F /* libavcodec.a */; };
		492CF8D116E39F85002CEA60 /* libavdevice.a in Frameworks */ = {isa = PBXBuildFile; fileRef = 492391B81281C6D20087F49F /* libavdevice.a */; };
		492CF8D216E39F85002CEA60 /* libavformat.a in Frameworks */ = {isa = PBXBuildFile; fileRef = 492391BA1281C6D20087F49F /* libavformat.a */; };
		492CF8D316E39F85002CEA60 /* libavutil.a in Frameworks */ = {isa = PBXBuildFile; fileRef = 492391BC1281C6D20087F49F /* libavutil.a */; };
		492CF8D416E39F85002CEA60 /* libswscale.a in Frameworks */ = {isa = PBXBuildFile; fileRef = 492391BE1281C6D20087F49F /* libswscale.a */; };
		494AD897126DFBC50097D692 /* mexVideoReader.cpp in Sources */ = {isa = PBXBuildFile; fileRef = 494AD894126DFBC50097D692 /* mexVideoReader.cpp */; };
		498D9DB2126F4160004CB983 /* VideoReaderDefinitions.h in Headers */ = {isa = PBXBuildFile; fileRef = 498D9DB1126F4160004CB983 /* VideoReaderDefinitions.h */; };
/* End PBXBuildFile section */

/* Begin PBXFileReference section */
		4904E38F126EDC06008629C6 /* mexVideoReader.h */ = {isa = PBXFileReference; fileEncoding = 4; lastKnownFileType = sourcecode.c.h; path = mexVideoReader.h; sourceTree = "<group>"; };
		4904E399126EEBD8008629C6 /* VideoReader.cpp */ = {isa = PBXFileReference; fileEncoding = 4; lastKnownFileType = sourcecode.cpp.cpp; path = VideoReader.cpp; sourceTree = "<group>"; };
		4904E39A126EEBD8008629C6 /* VideoReader.h */ = {isa = PBXFileReference; fileEncoding = 4; lastKnownFileType = sourcecode.c.h; path = VideoReader.h; sourceTree = "<group>"; };
		492391B21281C6AC0087F49F /* libbz2.dylib */ = {isa = PBXFileReference; lastKnownFileType = "compiled.mach-o.dylib"; name = libbz2.dylib; path = usr/lib/libbz2.dylib; sourceTree = SDKROOT; };
		492391B41281C6C30087F49F /* libz.dylib */ = {isa = PBXFileReference; lastKnownFileType = "compiled.mach-o.dylib"; name = libz.dylib; path = usr/lib/libz.dylib; sourceTree = SDKROOT; };
		492391B61281C6D20087F49F /* libavcodec.a */ = {isa = PBXFileReference; lastKnownFileType = archive.ar; name = libavcodec.a; path = "/Users/marc/Z-Repo/SVN/MATLAB/Util/VideoUtils/Cpp/3rdParty/Ffmpeg/bin/x64/libavcodec.a"; sourceTree = "<absolute>"; };
		492391B81281C6D20087F49F /* libavdevice.a */ = {isa = PBXFileReference; lastKnownFileType = archive.ar; name = libavdevice.a; path = "/Users/marc/Z-Repo/SVN/MATLAB/Util/VideoUtils/Cpp/3rdParty/Ffmpeg/bin/x64/libavdevice.a"; sourceTree = "<absolute>"; };
		492391BA1281C6D20087F49F /* libavformat.a */ = {isa = PBXFileReference; lastKnownFileType = archive.ar; name = libavformat.a; path = "/Users/marc/Z-Repo/SVN/MATLAB/Util/VideoUtils/Cpp/3rdParty/Ffmpeg/bin/x64/libavformat.a"; sourceTree = "<absolute>"; };
		492391BC1281C6D20087F49F /* libavutil.a */ = {isa = PBXFileReference; lastKnownFileType = archive.ar; name = libavutil.a; path = "/Users/marc/Z-Repo/SVN/MATLAB/Util/VideoUtils/Cpp/3rdParty/Ffmpeg/bin/x64/libavutil.a"; sourceTree = "<absolute>"; };
		492391BE1281C6D20087F49F /* libswscale.a */ = {isa = PBXFileReference; lastKnownFileType = archive.ar; name = libswscale.a; path = "/Users/marc/Z-Repo/SVN/MATLAB/Util/VideoUtils/Cpp/3rdParty/Ffmpeg/bin/x64/libswscale.a"; sourceTree = "<absolute>"; };
		492CF8CC16E39F38002CEA60 /* libbz2.dylib */ = {isa = PBXFileReference; lastKnownFileType = "compiled.mach-o.dylib"; name = libbz2.dylib; path = ../../../../../../../../../../../usr/lib/libbz2.dylib; sourceTree = "<group>"; };
		492CF8CE16E39F40002CEA60 /* libz.dylib */ = {isa = PBXFileReference; lastKnownFileType = "compiled.mach-o.dylib"; name = libz.dylib; path = ../../../../../../../../../../../usr/lib/libz.dylib; sourceTree = "<group>"; };
		494AD894126DFBC50097D692 /* mexVideoReader.cpp */ = {isa = PBXFileReference; fileEncoding = 4; lastKnownFileType = sourcecode.cpp.cpp; path = mexVideoReader.cpp; sourceTree = "<group>"; };
		498D9DB1126F4160004CB983 /* VideoReaderDefinitions.h */ = {isa = PBXFileReference; fileEncoding = 4; lastKnownFileType = sourcecode.c.h; path = VideoReaderDefinitions.h; sourceTree = "<group>"; };
		498D9DB3126F4160004CB983 /* mexVideoReader.mexmaci64 */ = {isa = PBXFileReference; explicitFileType = "compiled.mach-o.dylib"; includeInIndex = 0; path = mexVideoReader.mexmaci64; sourceTree = BUILT_PRODUCTS_DIR; };
/* End PBXFileReference section */

/* Begin PBXFrameworksBuildPhase section */
		4904E07E126DF6D400B879DB /* Frameworks */ = {
			isa = PBXFrameworksBuildPhase;
			buildActionMask = 2147483647;
			files = (
				492CF8CF16E39F40002CEA60 /* libz.dylib in Frameworks */,
				492CF8CD16E39F38002CEA60 /* libbz2.dylib in Frameworks */,
				492CF8D016E39F85002CEA60 /* libavcodec.a in Frameworks */,
				492CF8D116E39F85002CEA60 /* libavdevice.a in Frameworks */,
				492CF8D216E39F85002CEA60 /* libavformat.a in Frameworks */,
				492CF8D316E39F85002CEA60 /* libavutil.a in Frameworks */,
				492CF8D416E39F85002CEA60 /* libswscale.a in Frameworks */,
			);
			runOnlyForDeploymentPostprocessing = 0;
		};
/* End PBXFrameworksBuildPhase section */

/* Begin PBXGroup section */
		4904E075126DF6D400B879DB = {
			isa = PBXGroup;
			children = (
				492CF8CE16E39F40002CEA60 /* libz.dylib */,
				492CF8CC16E39F38002CEA60 /* libbz2.dylib */,
				4904E38E126ED9CA008629C6 /* Libs */,
				4904E07C126DF6D400B879DB /* Source */,
				4904E082126DF6D400B879DB /* Products */,
			);
			sourceTree = "<group>";
		};
		4904E07C126DF6D400B879DB /* Source */ = {
			isa = PBXGroup;
			children = (
				4904E399126EEBD8008629C6 /* VideoReader.cpp */,
				4904E39A126EEBD8008629C6 /* VideoReader.h */,
				498D9DB1126F4160004CB983 /* VideoReaderDefinitions.h */,
				4904E38F126EDC06008629C6 /* mexVideoReader.h */,
				494AD894126DFBC50097D692 /* mexVideoReader.cpp */,
			);
			name = Source;
			sourceTree = "<group>";
		};
		4904E082126DF6D400B879DB /* Products */ = {
			isa = PBXGroup;
			children = (
				498D9DB3126F4160004CB983 /* mexVideoReader.mexmaci64 */,
			);
			name = Products;
			sourceTree = "<group>";
		};
		4904E38E126ED9CA008629C6 /* Libs */ = {
			isa = PBXGroup;
			children = (
				492391B21281C6AC0087F49F /* libbz2.dylib */,
				492391B41281C6C30087F49F /* libz.dylib */,
				492391B61281C6D20087F49F /* libavcodec.a */,
				492391B81281C6D20087F49F /* libavdevice.a */,
				492391BA1281C6D20087F49F /* libavformat.a */,
				492391BC1281C6D20087F49F /* libavutil.a */,
				492391BE1281C6D20087F49F /* libswscale.a */,
			);
			name = Libs;
			sourceTree = "<group>";
		};
/* End PBXGroup section */

/* Begin PBXHeadersBuildPhase section */
		4904E07F126DF6D400B879DB /* Headers */ = {
			isa = PBXHeadersBuildPhase;
			buildActionMask = 2147483647;
			files = (
				4904E390126EDC06008629C6 /* mexVideoReader.h in Headers */,
				4904E39C126EEBD8008629C6 /* VideoReader.h in Headers */,
				498D9DB2126F4160004CB983 /* VideoReaderDefinitions.h in Headers */,
			);
			runOnlyForDeploymentPostprocessing = 0;
		};
/* End PBXHeadersBuildPhase section */

/* Begin PBXNativeTarget section */
		4904E080126DF6D400B879DB /* VideoReader */ = {
			isa = PBXNativeTarget;
			buildConfigurationList = 4904E085126DF6D400B879DB /* Build configuration list for PBXNativeTarget "VideoReader" */;
			buildPhases = (
				4904E07D126DF6D400B879DB /* Sources */,
				4904E07E126DF6D400B879DB /* Frameworks */,
				4904E07F126DF6D400B879DB /* Headers */,
			);
			buildRules = (
			);
			dependencies = (
			);
			name = VideoReader;
			productName = VideoReader;
			productReference = 498D9DB3126F4160004CB983 /* mexVideoReader.mexmaci64 */;
			productType = "com.apple.product-type.library.dynamic";
		};
/* End PBXNativeTarget section */

/* Begin PBXProject section */
		4904E077126DF6D400B879DB /* Project object */ = {
			isa = PBXProject;
			buildConfigurationList = 4904E07A126DF6D400B879DB /* Build configuration list for PBXProject "VideoReader" */;
			compatibilityVersion = "Xcode 3.2";
			developmentRegion = English;
			hasScannedForEncodings = 0;
			knownRegions = (
				en,
			);
			mainGroup = 4904E075126DF6D400B879DB;
			productRefGroup = 4904E082126DF6D400B879DB /* Products */;
			projectDirPath = "";
			projectRoot = "";
			targets = (
				4904E080126DF6D400B879DB /* VideoReader */,
			);
		};
/* End PBXProject section */

/* Begin PBXSourcesBuildPhase section */
		4904E07D126DF6D400B879DB /* Sources */ = {
			isa = PBXSourcesBuildPhase;
			buildActionMask = 2147483647;
			files = (
				494AD897126DFBC50097D692 /* mexVideoReader.cpp in Sources */,
				4904E39B126EEBD8008629C6 /* VideoReader.cpp in Sources */,
			);
			runOnlyForDeploymentPostprocessing = 0;
		};
/* End PBXSourcesBuildPhase section */

/* Begin XCBuildConfiguration section */
		4904E083126DF6D400B879DB /* Debug */ = {
			isa = XCBuildConfiguration;
			buildSettings = {
				ARCHS = "$(ARCHS_STANDARD_64_BIT)";
				GCC_C_LANGUAGE_STANDARD = gnu99;
				GCC_OPTIMIZATION_LEVEL = 0;
				GCC_PREPROCESSOR_DEFINITIONS = DEBUG;
				GCC_VERSION = com.apple.compilers.llvm.clang.1_0;
				GCC_WARN_ABOUT_RETURN_TYPE = YES;
				GCC_WARN_UNUSED_VARIABLE = YES;
				HEADER_SEARCH_PATHS = (
					/Applications/MATLAB_R2010b.app/extern/include/,
					./ffmpeg/src,
				);
				MACOSX_DEPLOYMENT_TARGET = 10.6;
				ONLY_ACTIVE_ARCH = YES;
				PREBINDING = NO;
				SDKROOT = macosx10.6;
			};
			name = Debug;
		};
		4904E084126DF6D400B879DB /* Release */ = {
			isa = XCBuildConfiguration;
			buildSettings = {
				ARCHS = "$(ARCHS_STANDARD_64_BIT)";
				GCC_C_LANGUAGE_STANDARD = gnu99;
				GCC_VERSION = com.apple.compilers.llvm.clang.1_0;
				GCC_WARN_ABOUT_RETURN_TYPE = YES;
				GCC_WARN_UNUSED_VARIABLE = YES;
				HEADER_SEARCH_PATHS = (
					/Applications/MATLAB_R2010b.app/extern/include/,
					./ffmpeg/src,
				);
				MACOSX_DEPLOYMENT_TARGET = 10.6;
				ONLY_ACTIVE_ARCH = YES;
				PREBINDING = NO;
				SDKROOT = macosx10.6;
			};
			name = Release;
		};
		4904E086126DF6D400B879DB /* Debug */ = {
			isa = XCBuildConfiguration;
			buildSettings = {
				ALWAYS_SEARCH_USER_PATHS = NO;
				CONFIGURATION_BUILD_DIR = ../../Bin/Mac64;
				COPY_PHASE_STRIP = NO;
				DYLIB_COMPATIBILITY_VERSION = "";
				DYLIB_CURRENT_VERSION = "";
				EXECUTABLE_EXTENSION = mexmaci64;
				EXECUTABLE_PREFIX = mex;
				GCC_DYNAMIC_NO_PIC = NO;
				GCC_ENABLE_OBJC_EXCEPTIONS = YES;
				GCC_MODEL_TUNING = G5;
				HEADER_SEARCH_PATHS = (
					/Applications/MATLAB_R2011b.app/extern/include/,
					../3rdParty/Ffmpeg/src,
				);
				INSTALL_PATH = /usr/local/lib;
				LD_DYLIB_INSTALL_NAME = "$(DYLIB_INSTALL_NAME_BASE:standardizepath)/$(EXECUTABLE_PATH)";
				LIBRARY_SEARCH_PATHS = (
					/Applications/MATLAB_R2011b.app/bin/maci64,
					"\"$(SRCROOT)\"",
					"\"$(SRCROOT)/../3rdParty/Ffmpeg/bin/x64\"",
					"\"$(SRCROOT)/../../../../../VideoUtils/Cpp/3rdParty/Ffmpeg/bin/x64\"",
				);
				MACH_O_TYPE = mh_bundle;
				MACOSX_DEPLOYMENT_TARGET = "";
				OTHER_LDFLAGS = (
					"-lmex",
					"-lmx",
				);
				PRODUCT_NAME = VideoReader;
				SDKROOT = "";
				VALID_ARCHS = x86_64;
			};
			name = Debug;
		};
		4904E087126DF6D400B879DB /* Release */ = {
			isa = XCBuildConfiguration;
			buildSettings = {
				ALWAYS_SEARCH_USER_PATHS = NO;
				CONFIGURATION_BUILD_DIR = ../../Bin/Mac64;
				COPY_PHASE_STRIP = YES;
				DEBUG_INFORMATION_FORMAT = "dwarf-with-dsym";
				DYLIB_COMPATIBILITY_VERSION = "";
				DYLIB_CURRENT_VERSION = "";
				EXECUTABLE_EXTENSION = mexmaci64;
				EXECUTABLE_PREFIX = mex;
				GCC_ENABLE_OBJC_EXCEPTIONS = YES;
				GCC_MODEL_TUNING = G5;
				HEADER_SEARCH_PATHS = (
					/Applications/MATLAB_R2011b.app/extern/include/,
					../3rdParty/Ffmpeg/src,
				);
				INSTALL_PATH = /usr/local/lib;
				LIBRARY_SEARCH_PATHS = (
					/Applications/MATLAB_R2011b.app/bin/maci64,
					"\"$(SRCROOT)\"",
					"\"$(SRCROOT)/../3rdParty/Ffmpeg/bin/x64\"",
					"\"$(SRCROOT)/../../../../../VideoUtils/Cpp/3rdParty/Ffmpeg/bin/x64\"",
				);
				MACH_O_TYPE = mh_bundle;
				MACOSX_DEPLOYMENT_TARGET = "";
				OTHER_LDFLAGS = (
					"-lmex",
					"-lmx",
				);
				PRODUCT_NAME = VideoReader;
				SDKROOT = "";
				VALID_ARCHS = x86_64;
			};
			name = Release;
		};
/* End XCBuildConfiguration section */

/* Begin XCConfigurationList section */
		4904E07A126DF6D400B879DB /* Build configuration list for PBXProject "VideoReader" */ = {
			isa = XCConfigurationList;
			buildConfigurations = (
				4904E083126DF6D400B879DB /* Debug */,
				4904E084126DF6D400B879DB /* Release */,
			);
			defaultConfigurationIsVisible = 0;
			defaultConfigurationName = Release;
		};
		4904E085126DF6D400B879DB /* Build configuration list for PBXNativeTarget "VideoReader" */ = {
			isa = XCConfigurationList;
			buildConfigurations = (
				4904E086126DF6D400B879DB /* Debug */,
				4904E087126DF6D400B879DB /* Release */,
			);
			defaultConfigurationIsVisible = 0;
			defaultConfigurationName = Release;
		};
/* End XCConfigurationList section */
	};
	rootObject = 4904E077126DF6D400B879DB /* Project object */;
}
