# Supplementary material for: Regulation of two motor patterns enables the gradual adjustment of locomotion strategy in Caenorhabditis elegans
Source: eLife. 2016 May 25;5:e14116. doi: 10.7554/eLife.14116 (PMC4880447; doi:10.7554/eLife.14116)
Supplement: Source code 1. — See ‘readme.txt’ for an overview. DOI: http://dx.doi.org/10.7554/eLife.14116.023 [file elife-14116-code1.zip › HumsSourceCode/Eigenmovie/VideoUtils_v1_2_4/Cpp/VideoReader/VideoReader.xcodeproj/xcuserdata/marc.xcuserdatad/xcbreakpoints/Breakpoints.xcbkptlist]

<?xml version="1.0" encoding="UTF-8"?>
<Bucket
   type = "1">
   <FileBreakpoints>
      <FileBreakpoint
         shouldBeEnabled = "Yes"
         ignoreCount = "0"
         continueAfterRunningActions = "No"
         isPathRelative = "1"
         filePath = "MexVideoReader.h"
         timestampString = "309264217.109973"
         startingColumnNumber = "9223372036854775807"
         endingColumnNumber = "9223372036854775807"
         startingLineNumber = "18"
         endingLineNumber = "18"
         landmarkName = "VR_FUNC(Create)"
         landmarkType = "6">
      </FileBreakpoint>
   </FileBreakpoints>
</Bucket>
