# Supplementary material for: Regulation of two motor patterns enables the gradual adjustment of locomotion strategy in Caenorhabditis elegans
Source: eLife. 2016 May 25;5:e14116. doi: 10.7554/eLife.14116 (PMC4880447; doi:10.7554/eLife.14116)
Supplement: Source code 1. — See ‘readme.txt’ for an overview. DOI: http://dx.doi.org/10.7554/eLife.14116.023 [file elife-14116-code1.zip › HumsSourceCode/Eigenmovie/VideoUtils_v1_2_4/Cpp/VideoReader/VideoReader.xcodeproj/xcuserdata/marc.xcuserdatad/xcschemes/VideoReader 2.xcscheme]

<?xml version="1.0" encoding="UTF-8"?>
<Scheme>
   <BuildAction
      buildConfiguration = "Debug"
      parallelizeBuildables = "NO">
   </BuildAction>
   <TestAction
      failureAction = "0">
   </TestAction>
   <LaunchAction
      selectedDebuggerIdentifier = "Xcode.DebuggerFoundation.Debugger.GDB"
      selectedLauncherIdentifier = "Xcode.DebuggerFoundation.Launcher.GDB"
      loadSymbolsForSpecifiedModules = "NO"
      displayScaleIsEnabled = "NO"
      displayScale = "1.00">
      <AdditionalOptions>
      </AdditionalOptions>
   </LaunchAction>
   <ProfileAction
      displayScaleIsEnabled = "NO"
      displayScale = "1.00"
      shouldUseLaunchSchemeArgsEnv = "YES">
   </ProfileAction>
   <ArchiveAction>
      <ArchivingStrategy
         StrategyType = "Xcode.IDEStandardArchivingStrategies.ArchivingStrategyType.DiskImage">
         <StrategyContent>
         </StrategyContent>
      </ArchivingStrategy>
   </ArchiveAction>
</Scheme>
