# Supplementary material for: Regulation of two motor patterns enables the gradual adjustment of locomotion strategy in Caenorhabditis elegans
Source: eLife. 2016 May 25;5:e14116. doi: 10.7554/eLife.14116 (PMC4880447; doi:10.7554/eLife.14116)
Supplement: Source code 1. — See ‘readme.txt’ for an overview. DOI: http://dx.doi.org/10.7554/eLife.14116.023 [file elife-14116-code1.zip › HumsSourceCode/Eigenmovie/VideoUtils_v1_2_4/Cpp/VideoReader/VideoReader.xcodeproj/xcuserdata/marc.xcuserdatad/xcschemes/VideoReader.xcscheme]

<?xml version="1.0" encoding="UTF-8"?>
<Scheme
   version = "1.8">
   <BuildAction
      parallelizeBuildables = "NO"
      buildImplicitDependencies = "YES">
      <BuildActionEntries>
         <BuildActionEntry
            buildForTesting = "YES"
            buildForRunning = "YES"
            buildForProfiling = "YES"
            buildForArchiving = "YES"
            buildForAnalyzing = "YES">
            <BuildableReference
               BuildableIdentifier = "primary"
               BlueprintIdentifier = "4904E080126DF6D400B879DB"
               BuildableName = "mexVideoReader.mexmaci64"
               BlueprintName = "VideoReader"
               ReferencedContainer = "container:VideoReader.xcodeproj">
            </BuildableReference>
         </BuildActionEntry>
      </BuildActionEntries>
   </BuildAction>
   <TestAction
      selectedDebuggerIdentifier = "Xcode.DebuggerFoundation.Debugger.GDB"
      selectedLauncherIdentifier = "Xcode.DebuggerFoundation.Launcher.GDB"
      shouldUseLaunchSchemeArgsEnv = "YES"
      buildConfiguration = "Debug">
      <Testables>
      </Testables>
   </TestAction>
   <LaunchAction
      selectedDebuggerIdentifier = "Xcode.DebuggerFoundation.Debugger.GDB"
      selectedLauncherIdentifier = "Xcode.DebuggerFoundation.Launcher.GDB"
      loadSymbolsForSpecifiedModules = "NO"
      displayScaleIsEnabled = "NO"
      displayScale = "1.00"
      launchStyle = "0"
      useCustomWorkingDirectory = "NO"
      buildConfiguration = "Debug"
      ignoresPersistentStateOnLaunch = "NO"
      debugDocumentVersioning = "YES"
      allowLocationSimulation = "YES">
      <PathRunnable
         FilePath = "/Applications/MATLAB_R2011b.app">
      </PathRunnable>
      <AdditionalOptions>
      </AdditionalOptions>
   </LaunchAction>
   <ProfileAction
      displayScaleIsEnabled = "NO"
      displayScale = "1.00"
      shouldUseLaunchSchemeArgsEnv = "YES"
      savedToolIdentifier = ""
      useCustomWorkingDirectory = "NO"
      buildConfiguration = "Release"
      debugDocumentVersioning = "YES">
   </ProfileAction>
   <AnalyzeAction
      buildConfiguration = "Debug">
   </AnalyzeAction>
   <ArchiveAction
      buildConfiguration = "Release"
      revealArchiveInOrganizer = "YES">
   </ArchiveAction>
</Scheme>
