# Supplementary material for: Regulation of two motor patterns enables the gradual adjustment of locomotion strategy in Caenorhabditis elegans
Source: eLife. 2016 May 25;5:e14116. doi: 10.7554/eLife.14116 (PMC4880447; doi:10.7554/eLife.14116)
Supplement: Source code 1. — See ‘readme.txt’ for an overview. DOI: http://dx.doi.org/10.7554/eLife.14116.023 [file elife-14116-code1.zip › HumsSourceCode/Eigenmovie/VideoUtils_v1_2_4/Cpp/VideoReader/VideoReader.xcodeproj/xcuserdata/marc.xcuserdatad/xcschemes/xcschememanagement.plist]

<?xml version="1.0" encoding="UTF-8"?>
<!DOCTYPE plist PUBLIC "-//Apple//DTD PLIST 1.0//EN" "http://www.apple.com/DTDs/PropertyList-1.0.dtd">
<plist version="1.0">
<dict>
	<key>SchemeUserState</key>
	<dict>
		<key>VideoReader.xcscheme</key>
		<dict>
			<key>orderHint</key>
			<integer>1</integer>
		</dict>
	</dict>
	<key>SuppressBuildableAutocreation</key>
	<dict>
		<key>4904E080126DF6D400B879DB</key>
		<dict>
			<key>primary</key>
			<true/>
		</dict>
	</dict>
</dict>
</plist>
