# Supplementary material for: Regulation of two motor patterns enables the gradual adjustment of locomotion strategy in Caenorhabditis elegans
Source: eLife. 2016 May 25;5:e14116. doi: 10.7554/eLife.14116 (PMC4880447; doi:10.7554/eLife.14116)
Supplement: Source code 1. — See ‘readme.txt’ for an overview. DOI: http://dx.doi.org/10.7554/eLife.14116.023 [file elife-14116-code1.zip › HumsSourceCode/Eigenmovie/VideoUtils_v1_2_4/Cpp/VideoWriter/VideoWriter.xcodeproj/project.pbxproj]

// !$*UTF8*$!
{
	archiveVersion = 1;
	classes = {
	};
	objectVersion = 46;
	objects = {

/* Begin PBXBuildFile section */
		4906BB0112815ED300D06846 /* libavcodec.a in Frameworks */ = {isa = PBXBuildFile; fileRef = 4906BB0012815ED300D06846 /* libavcodec.a */; };
		4906BB0312815ED300D06846 /* libavdevice.a in Frameworks */ = {isa = PBXBuildFile; fileRef = 4906BB0212815ED300D06846 /* libavdevice.a */; };
		4906BB0512815ED300D06846 /* libavformat.a in Frameworks */ = {isa = PBXBuildFile; fileRef = 4906BB0412815ED300D06846 /* libavformat.a */; };
		4906BB0712815ED300D06846 /* libavutil.a in Frameworks */ = {isa = PBXBuildFile; fileRef = 4906BB0612815ED300D06846 /* libavutil.a */; };
		4906BB0912815ED300D06846 /* libswscale.a in Frameworks */ = {isa = PBXBuildFile; fileRef = 4906BB0812815ED300D06846 /* libswscale.a */; };
		492CF8D616E3B548002CEA60 /* libbz2.dylib in Frameworks */ = {isa = PBXBuildFile; fileRef = 492CF8D516E3B548002CEA60 /* libbz2.dylib */; };
		492CF8D816E3B54C002CEA60 /* libz.dylib in Frameworks */ = {isa = PBXBuildFile; fileRef = 492CF8D716E3B54C002CEA60 /* libz.dylib */; };
		499F60C7127ED50F004C16AC /* mexVideoWriter.cpp in Sources */ = {isa = PBXBuildFile; fileRef = 499F60C2127ED50F004C16AC /* mexVideoWriter.cpp */; };
		499F60C8127ED50F004C16AC /* mexVideoWriter.h in Headers */ = {isa = PBXBuildFile; fileRef = 499F60C3127ED50F004C16AC /* mexVideoWriter.h */; };
		499F60C9127ED50F004C16AC /* VideoWriter.cpp in Sources */ = {isa = PBXBuildFile; fileRef = 499F60C4127ED50F004C16AC /* VideoWriter.cpp */; };
		499F60CA127ED50F004C16AC /* VideoWriter.h in Headers */ = {isa = PBXBuildFile; fileRef = 499F60C5127ED50F004C16AC /* VideoWriter.h */; };
		499F60CB127ED50F004C16AC /* VideoWriterDefinitions.h in Headers */ = {isa = PBXBuildFile; fileRef = 499F60C6127ED50F004C16AC /* VideoWriterDefinitions.h */; };
/* End PBXBuildFile section */

/* Begin PBXFileReference section */
		4906BB0012815ED300D06846 /* libavcodec.a */ = {isa = PBXFileReference; lastKnownFileType = archive.ar; name = libavcodec.a; path = "/Users/marc/Z-Repo/SVN/MATLAB/Util/VideoUtils/Cpp/3rdParty/Ffmpeg/bin/x64/libavcodec.a"; sourceTree = "<absolute>"; };
		4906BB0212815ED300D06846 /* libavdevice.a */ = {isa = PBXFileReference; lastKnownFileType = archive.ar; name = libavdevice.a; path = "/Users/marc/Z-Repo/SVN/MATLAB/Util/VideoUtils/Cpp/3rdParty/Ffmpeg/bin/x64/libavdevice.a"; sourceTree = "<absolute>"; };
		4906BB0412815ED300D06846 /* libavformat.a */ = {isa = PBXFileReference; lastKnownFileType = archive.ar; name = libavformat.a; path = "/Users/marc/Z-Repo/SVN/MATLAB/Util/VideoUtils/Cpp/3rdParty/Ffmpeg/bin/x64/libavformat.a"; sourceTree = "<absolute>"; };
		4906BB0612815ED300D06846 /* libavutil.a */ = {isa = PBXFileReference; lastKnownFileType = archive.ar; name = libavutil.a; path = "/Users/marc/Z-Repo/SVN/MATLAB/Util/VideoUtils/Cpp/3rdParty/Ffmpeg/bin/x64/libavutil.a"; sourceTree = "<absolute>"; };
		4906BB0812815ED300D06846 /* libswscale.a */ = {isa = PBXFileReference; lastKnownFileType = archive.ar; name = libswscale.a; path = "/Users/marc/Z-Repo/SVN/MATLAB/Util/VideoUtils/Cpp/3rdParty/Ffmpeg/bin/x64/libswscale.a"; sourceTree = "<absolute>"; };
		490BD651127EC6D200499B01 /* mexVideoWriter_d.mexmaci64 */ = {isa = PBXFileReference; explicitFileType = "compiled.mach-o.dylib"; includeInIndex = 0; path = mexVideoWriter_d.mexmaci64; sourceTree = BUILT_PRODUCTS_DIR; };
		492CF8D516E3B548002CEA60 /* libbz2.dylib */ = {isa = PBXFileReference; lastKnownFileType = "compiled.mach-o.dylib"; name = libbz2.dylib; path = /usr/lib/libbz2.dylib; sourceTree = "<absolute>"; };
		492CF8D716E3B54C002CEA60 /* libz.dylib */ = {isa = PBXFileReference; lastKnownFileType = "compiled.mach-o.dylib"; name = libz.dylib; path = /usr/lib/libz.dylib; sourceTree = "<absolute>"; };
		499F60C2127ED50F004C16AC /* mexVideoWriter.cpp */ = {isa = PBXFileReference; fileEncoding = 4; lastKnownFileType = sourcecode.cpp.cpp; path = mexVideoWriter.cpp; sourceTree = "<group>"; };
		499F60C3127ED50F004C16AC /* mexVideoWriter.h */ = {isa = PBXFileReference; fileEncoding = 4; lastKnownFileType = sourcecode.c.h; path = mexVideoWriter.h; sourceTree = "<group>"; };
		499F60C4127ED50F004C16AC /* VideoWriter.cpp */ = {isa = PBXFileReference; fileEncoding = 4; lastKnownFileType = sourcecode.cpp.cpp; path = VideoWriter.cpp; sourceTree = "<group>"; };
		499F60C5127ED50F004C16AC /* VideoWriter.h */ = {isa = PBXFileReference; fileEncoding = 4; lastKnownFileType = sourcecode.c.h; path = VideoWriter.h; sourceTree = "<group>"; };
		499F60C6127ED50F004C16AC /* VideoWriterDefinitions.h */ = {isa = PBXFileReference; fileEncoding = 4; lastKnownFileType = sourcecode.c.h; path = VideoWriterDefinitions.h; sourceTree = "<group>"; };
/* End PBXFileReference section */

/* Begin PBXFrameworksBuildPhase section */
		490BD64E127EC6D200499B01 /* Frameworks */ = {
			isa = PBXFrameworksBuildPhase;
			buildActionMask = 2147483647;
			files = (
				492CF8D816E3B54C002CEA60 /* libz.dylib in Frameworks */,
				492CF8D616E3B548002CEA60 /* libbz2.dylib in Frameworks */,
				4906BB0112815ED300D06846 /* libavcodec.a in Frameworks */,
				4906BB0312815ED300D06846 /* libavdevice.a in Frameworks */,
				4906BB0512815ED300D06846 /* libavformat.a in Frameworks */,
				4906BB0712815ED300D06846 /* libavutil.a in Frameworks */,
				4906BB0912815ED300D06846 /* libswscale.a in Frameworks */,
			);
			runOnlyForDeploymentPostprocessing = 0;
		};
/* End PBXFrameworksBuildPhase section */

/* Begin PBXGroup section */
		490BD645127EC6D100499B01 = {
			isa = PBXGroup;
			children = (
				499F60BD127ED45C004C16AC /* lib */,
				490BD64C127EC6D200499B01 /* Source */,
				490BD652127EC6D200499B01 /* Products */,
			);
			sourceTree = "<group>";
		};
		490BD64C127EC6D200499B01 /* Source */ = {
			isa = PBXGroup;
			children = (
				499F60C2127ED50F004C16AC /* mexVideoWriter.cpp */,
				499F60C3127ED50F004C16AC /* mexVideoWriter.h */,
				499F60C4127ED50F004C16AC /* VideoWriter.cpp */,
				499F60C5127ED50F004C16AC /* VideoWriter.h */,
				499F60C6127ED50F004C16AC /* VideoWriterDefinitions.h */,
			);
			name = Source;
			sourceTree = "<group>";
		};
		490BD652127EC6D200499B01 /* Products */ = {
			isa = PBXGroup;
			children = (
				490BD651127EC6D200499B01 /* mexVideoWriter_d.mexmaci64 */,
			);
			name = Products;
			sourceTree = "<group>";
		};
		499F60BD127ED45C004C16AC /* lib */ = {
			isa = PBXGroup;
			children = (
				492CF8D716E3B54C002CEA60 /* libz.dylib */,
				492CF8D516E3B548002CEA60 /* libbz2.dylib */,
				4906BB0012815ED300D06846 /* libavcodec.a */,
				4906BB0212815ED300D06846 /* libavdevice.a */,
				4906BB0412815ED300D06846 /* libavformat.a */,
				4906BB0612815ED300D06846 /* libavutil.a */,
				4906BB0812815ED300D06846 /* libswscale.a */,
			);
			name = lib;
			sourceTree = "<group>";
		};
/* End PBXGroup section */

/* Begin PBXHeadersBuildPhase section */
		490BD64F127EC6D200499B01 /* Headers */ = {
			isa = PBXHeadersBuildPhase;
			buildActionMask = 2147483647;
			files = (
				499F60C8127ED50F004C16AC /* mexVideoWriter.h in Headers */,
				499F60CA127ED50F004C16AC /* VideoWriter.h in Headers */,
				499F60CB127ED50F004C16AC /* VideoWriterDefinitions.h in Headers */,
			);
			runOnlyForDeploymentPostprocessing = 0;
		};
/* End PBXHeadersBuildPhase section */

/* Begin PBXNativeTarget section */
		490BD650127EC6D200499B01 /* VideoWriter */ = {
			isa = PBXNativeTarget;
			buildConfigurationList = 490BD655127EC6D200499B01 /* Build configuration list for PBXNativeTarget "VideoWriter" */;
			buildPhases = (
				490BD64D127EC6D200499B01 /* Sources */,
				490BD64E127EC6D200499B01 /* Frameworks */,
				490BD64F127EC6D200499B01 /* Headers */,
			);
			buildRules = (
			);
			dependencies = (
			);
			name = VideoWriter;
			productName = VideoWriter;
			productReference = 490BD651127EC6D200499B01 /* mexVideoWriter_d.mexmaci64 */;
			productType = "com.apple.product-type.library.dynamic";
		};
/* End PBXNativeTarget section */

/* Begin PBXProject section */
		490BD647127EC6D100499B01 /* Project object */ = {
			isa = PBXProject;
			attributes = {
				ORGANIZATIONNAME = "Flosti Co.";
			};
			buildConfigurationList = 490BD64A127EC6D100499B01 /* Build configuration list for PBXProject "VideoWriter" */;
			compatibilityVersion = "Xcode 3.2";
			developmentRegion = English;
			hasScannedForEncodings = 0;
			knownRegions = (
				en,
			);
			mainGroup = 490BD645127EC6D100499B01;
			productRefGroup = 490BD652127EC6D200499B01 /* Products */;
			projectDirPath = "";
			projectRoot = "";
			targets = (
				490BD650127EC6D200499B01 /* VideoWriter */,
			);
		};
/* End PBXProject section */

/* Begin PBXSourcesBuildPhase section */
		490BD64D127EC6D200499B01 /* Sources */ = {
			isa = PBXSourcesBuildPhase;
			buildActionMask = 2147483647;
			files = (
				499F60C7127ED50F004C16AC /* mexVideoWriter.cpp in Sources */,
				499F60C9127ED50F004C16AC /* VideoWriter.cpp in Sources */,
			);
			runOnlyForDeploymentPostprocessing = 0;
		};
/* End PBXSourcesBuildPhase section */

/* Begin XCBuildConfiguration section */
		490BD653127EC6D200499B01 /* Debug */ = {
			isa = XCBuildConfiguration;
			buildSettings = {
				ARCHS = "$(ARCHS_STANDARD_32_64_BIT)";
				GCC_C_LANGUAGE_STANDARD = gnu99;
				GCC_OPTIMIZATION_LEVEL = 0;
				GCC_PREPROCESSOR_DEFINITIONS = DEBUG;
				GCC_VERSION = com.apple.compilers.llvm.clang.1_0;
				GCC_WARN_ABOUT_RETURN_TYPE = YES;
				GCC_WARN_UNUSED_VARIABLE = YES;
				MACOSX_DEPLOYMENT_TARGET = 10.6;
				ONLY_ACTIVE_ARCH = YES;
				PREBINDING = NO;
				SDKROOT = macosx10.6;
			};
			name = Debug;
		};
		490BD654127EC6D200499B01 /* Release */ = {
			isa = XCBuildConfiguration;
			buildSettings = {
				ARCHS = "$(ARCHS_STANDARD_32_64_BIT)";
				GCC_C_LANGUAGE_STANDARD = gnu99;
				GCC_VERSION = com.apple.compilers.llvm.clang.1_0;
				GCC_WARN_ABOUT_RETURN_TYPE = YES;
				GCC_WARN_UNUSED_VARIABLE = YES;
				MACOSX_DEPLOYMENT_TARGET = 10.6;
				PREBINDING = NO;
				SDKROOT = macosx10.6;
			};
			name = Release;
		};
		490BD656127EC6D200499B01 /* Debug */ = {
			isa = XCBuildConfiguration;
			buildSettings = {
				ALWAYS_SEARCH_USER_PATHS = NO;
				ARCHS = "$(ARCHS_STANDARD_64_BIT)";
				CONFIGURATION_BUILD_DIR = ../../Bin/Mac64/;
				COPY_PHASE_STRIP = NO;
				DEAD_CODE_STRIPPING = NO;
				DYLIB_COMPATIBILITY_VERSION = "";
				DYLIB_CURRENT_VERSION = "";
				EXECUTABLE_EXTENSION = mexmaci64;
				EXECUTABLE_PREFIX = mex;
				GCC_DYNAMIC_NO_PIC = NO;
				GCC_ENABLE_OBJC_EXCEPTIONS = YES;
				GCC_MODEL_TUNING = G5;
				HEADER_SEARCH_PATHS = (
					/Applications/MATLAB_R2011b.app/extern/include/,
					../3rdParty/Ffmpeg/src,
				);
				INSTALL_PATH = /usr/local/lib;
				LIBRARY_SEARCH_PATHS = (
					/Applications/MATLAB_R2011b.app/bin/maci64,
					"\"$(SRCROOT)\"",
					"\"$(SRCROOT)/../3rdParty/Ffmpeg/bin/x64\"",
				);
				MACH_O_TYPE = mh_bundle;
				OTHER_LDFLAGS = (
					"-lmex",
					"-lmx",
				);
				PRODUCT_NAME = VideoWriter_d;
				SDKROOT = "";
				VALID_ARCHS = x86_64;
			};
			name = Debug;
		};
		490BD657127EC6D200499B01 /* Release */ = {
			isa = XCBuildConfiguration;
			buildSettings = {
				ALWAYS_SEARCH_USER_PATHS = NO;
				ARCHS = "$(ARCHS_STANDARD_64_BIT)";
				CONFIGURATION_BUILD_DIR = ../../Bin/Mac64/;
				COPY_PHASE_STRIP = YES;
				DEBUG_INFORMATION_FORMAT = "dwarf-with-dsym";
				DYLIB_COMPATIBILITY_VERSION = "";
				DYLIB_CURRENT_VERSION = "";
				EXECUTABLE_EXTENSION = mexmaci64;
				EXECUTABLE_PREFIX = mex;
				GCC_ENABLE_OBJC_EXCEPTIONS = YES;
				GCC_MODEL_TUNING = G5;
				HEADER_SEARCH_PATHS = (
					/Applications/MATLAB_R2011b.app/extern/include/,
					../3rdParty/Ffmpeg/src,
				);
				INSTALL_PATH = /usr/local/lib;
				LIBRARY_SEARCH_PATHS = (
					/Applications/MATLAB_R2011b.app/bin/maci64,
					"\"$(SRCROOT)\"",
					"\"$(SRCROOT)/../3rdParty/Ffmpeg/bin/x64\"",
				);
				MACH_O_TYPE = mh_bundle;
				ONLY_ACTIVE_ARCH = YES;
				OTHER_LDFLAGS = (
					"-lmex",
					"-lmx",
				);
				PRODUCT_NAME = VideoWriter;
				SDKROOT = "";
				VALID_ARCHS = x86_64;
			};
			name = Release;
		};
/* End XCBuildConfiguration section */

/* Begin XCConfigurationList section */
		490BD64A127EC6D100499B01 /* Build configuration list for PBXProject "VideoWriter" */ = {
			isa = XCConfigurationList;
			buildConfigurations = (
				490BD653127EC6D200499B01 /* Debug */,
				490BD654127EC6D200499B01 /* Release */,
			);
			defaultConfigurationIsVisible = 0;
			defaultConfigurationName = Release;
		};
		490BD655127EC6D200499B01 /* Build configuration list for PBXNativeTarget "VideoWriter" */ = {
			isa = XCConfigurationList;
			buildConfigurations = (
				490BD656127EC6D200499B01 /* Debug */,
				490BD657127EC6D200499B01 /* Release */,
			);
			defaultConfigurationIsVisible = 0;
			defaultConfigurationName = Release;
		};
/* End XCConfigurationList section */
	};
	rootObject = 490BD647127EC6D100499B01 /* Project object */;
}
