# Supplementary material for: Regulation of two motor patterns enables the gradual adjustment of locomotion strategy in Caenorhabditis elegans
Source: eLife. 2016 May 25;5:e14116. doi: 10.7554/eLife.14116 (PMC4880447; doi:10.7554/eLife.14116)
Supplement: Source code 1. — See ‘readme.txt’ for an overview. DOI: http://dx.doi.org/10.7554/eLife.14116.023 [file elife-14116-code1.zip › HumsSourceCode/Eigenmovie/VideoUtils_v1_2_4/example_VideoLightCorrector.m]

%% VideoLigthCorrector example
% It is usual to have fast light changes in some video, which can cause
% problems in computer vision algorithms. In here we show an example which
% prevent this light changes by reducing the intensity differences between 
% consecutive frames using a polynomial approach.

%% Create the VideoLightCorrector object
% In order to create the object we have to define the number of degrees of
% the polynomial function.

degree = 6; % polynomial degree

vp = VideoLightCorrector('./Resources/TestVideo.mp4', degree);

%% Reproduce the Video Sequence
% After we have processed the video we are ready to reproduce it in the
% same way as a VideoPlayer object.

while (true)
    plot(vp);
    
    drawnow;
    
    if ( ~vp.nextFrame )
        
        break;
    end
end


%% Release the VideoLightCorrector
% Finally it is necessary to release the object.

clear vp;
