# Supplementary material for: Regulation of two motor patterns enables the gradual adjustment of locomotion strategy in Caenorhabditis elegans
Source: eLife. 2016 May 25;5:e14116. doi: 10.7554/eLife.14116 (PMC4880447; doi:10.7554/eLife.14116)
Supplement: Source code 1. — See ‘readme.txt’ for an overview. DOI: http://dx.doi.org/10.7554/eLife.14116.023 [file elife-14116-code1.zip › HumsSourceCode/Eigenmovie/VideoUtils_v1_2_4/example_VideoPlayer.m]

%% Simple VideoPlayer Example
% In this example we show how to use the *VideoPlayer* object.

%% Create a new VideoPlayer Object
% To generate a new *VideoPlayer* object we have to use the next sentence. 
% Note that it is not necessary to include the parameters Verbose and Showtime, these
% parameters are obtional.

vp = VideoPlayer('./Resources/TestVideo.mp4', 'Verbose', false, 'ShowTime', false);

%% Reproducing the video sequence
% Then we have to create a loop to play the entire video sequence:

while ( true )
   plot( vp );
   
   
   % Your code here.
   % To access to the current frame use -> vp.Frame
   
   
   drawnow;  
   if ( ~vp.nextFrame )
       break;
   end   
end

%% Releaseing the VideoPlayer Object
% After we have used the *VideoPlayer* object it is necessary to release it
% using this command:

clear vp;
