# Supplementary material for: Regulation of two motor patterns enables the gradual adjustment of locomotion strategy in Caenorhabditis elegans
Source: eLife. 2016 May 25;5:e14116. doi: 10.7554/eLife.14116 (PMC4880447; doi:10.7554/eLife.14116)
Supplement: Source code 1. — See ‘readme.txt’ for an overview. DOI: http://dx.doi.org/10.7554/eLife.14116.023 [file elife-14116-code1.zip › HumsSourceCode/Eigenmovie/VideoUtils_v1_2_4/example_VideoRecorder.m]

%% Simple VideoRecorder Example
% In here you can see and example of how to use the *VideoRecorder* object.

%% Create a new VideoRecorder Object
% First of all we have to define the video name and the format of this new
% video, in this example the video name is set to *NewVideo* and the format
% to *mov*.

vr = VideoRecorder('NewVideo', 'Format', 'mov');

%% Insert frames to the VideoRecorder Object
% After we have created the *VideoRecorder* object, we are ready to insert
% frames to this object.

vp = VideoPlayer('./Resources/TestVideo.mp4');

for i = 1:10 
    vr.addFrame(vp.Frame);
    
    vp + 1;
end

clear vp;

%% Close the VideoRecorder Object
% Finally we have to close the video sequence by releasing the
% *VideoRecorder* object.

clear vr;

%% See the Recorded Video
% Finally with this script you can see the recorded video.

vp = VideoPlayer('NewVideo.mov');

while (true)   
    plot(vp);
    drawnow;
    
    if (~vp.nextFrame)
       break;
    end
end

clear vp;
